# Supplementary material for: The Impact of Hypoglycemia on Patients with Diabetes Mellitus: A Cross-Sectional Analysis
Source: J Clin Med. 2022 Jan 26;11(3):626. doi: 10.3390/jcm11030626 (PMC8836583; doi:10.3390/jcm11030626)
Supplement: Supplementary file 1 [file jcm-11-00626-s001.zip]

Archive with 1 entries (1 files):
- jcm-1522127-supplementary.pdf
